# Supplementary material for: Longitudinal Pathogenic Properties and N-Glycosylation Profile of Antibodies from Patients with Pemphigus after Corticosteroid Treatment
Source: Biomedicines. 2021 Oct 8;9(10):1411. doi: 10.3390/biomedicines9101411 (PMC8533488; doi:10.3390/biomedicines9101411)
Supplement: Supplementary file 1 [file biomedicines-09-01411-s001.zip]

Archive with 1 entries (1 files):
- biomedicines-1351953-supplementary.pdf
